# Supplementary material for: Short text classification with machine learning in the social sciences: The case of climate change on Twitter
Source: PLoS One. 2023 Sep 29;18(9):e0290762. doi: 10.1371/journal.pone.0290762 (PMC10540966; doi:10.1371/journal.pone.0290762)
Supplement: S1 Appendix — (ZIP) [file pone.0290762.s001.zip]

Archive with 2 entries (2 files):
- S1_Appendix.pdf
- SI_Appendix.tex
